# Supplementary material for: An intrinsically interpretable neural network architecture for sequence-to-function learning
Source: Bioinformatics. 2023 Jun 30;39(Suppl 1):i413–22. doi: 10.1093/bioinformatics/btad271 (PMC10311317; doi:10.1093/bioinformatics/btad271)
Supplement: btad271_Supplementary_Data [file btad271_supplementary_data.zip]

Archive with 20 entries (18 files):
- supplementary/
- supplementary/Chikina.288.sup.pdf
- supplementary/figures/
- supplementary/figures/Chikina.288.sup.1.pdf
- supplementary/figures/Chikina.288.sup.2.pdf
- supplementary/figures/Chikina.288.sup.3.pdf
- supplementary/figures/Chikina.288.sup.4.pdf
- supplementary/figures/Chikina.288.sup.5.pdf
- supplementary/figures/Chikina.288.sup.6.pdf
- supplementary/figures/Chikina.288.sup.7.pdf
- supplementary/figures/Chikina.288.sup.8.pdf
- supplementary/figures/Chikina.288.sup.9.pdf
- supplementary/figures/Chikina.288.sup.10.pdf
- supplementary/figures/Chikina.288.sup.11.pdf
- supplementary/figures/Chikina.288.sup.12.pdf
- supplementary/figures/Chikina.288.sup.13.pdf
- supplementary/figures/Chikina.288.sup.14.pdf
- supplementary/figures/Chikina.288.sup.15.pdf
- supplementary/figures/Chikina.288.sup.16.pdf
- supplementary/figures/Chikina.288.sup.17.pdf
